# Supplementary material for: SMN deficiency perturbs monoamine neurotransmitter metabolism in spinal muscular atrophy
Source: Commun Biol. 2023 Nov 13;6:1155. doi: 10.1038/s42003-023-05543-1 (PMC10643621; doi:10.1038/s42003-023-05543-1)
Supplement: Supplementary file 4 — Supplementary Data 1 [file 42003_2023_5543_MOESM4_ESM.xlsx]

## Sheet: Figure 4
			Source data for figure 4
N	SMA	Age	TISSUE	5-HT (fmol/mg tissue)	NE (fmol/mg tissue)	DA (fmol/mg tissue)
1	SMNΔ7	P11	Brain	542.642	358.381	1781.93
2	SMNΔ7	P11	Brain	434.651	453.63	2146.73
3	SMNΔ7	P11	Brain	744.42	704.693	2290.61
4	SMNΔ7	P11	Brain	833.372	669.845	2167.6
8	SMNΔ7	P11	Brain	817.951	737.298	2239.48
6	SMNΔ7	P11	Brain	1125.35	714.217	2682.09
7	SMNΔ7	P11	Brain	1115.59	900	2360.04
8	SMNΔ7	P11	Brain	766.427	958.034	2358.87
9	SMNΔ7	P11	Brain	1361.91	800	2929.4
10	SMNΔ7	P11	Brain	549.837	595.488	2427.24
1	+/+	P11	Brain	247.562	808.388	1630.82
2	+/+	P11	Brain	370.248	847.501	1740.68
3	+/+	P11	Brain	619.246	855.198	1540.09
4	+/+	P11	Brain	614.14	800.339	1686.45
5	+/+	P11	Brain	823.429	835.748	1622.8
6	+/+	P11	Brain	579.178	877.479	1721.93
7	+/+	P11	Brain	643.52	845.754	1850.19
8	+/+	P11	Brain	621.366	858.265	1946.3
9	+/+	P11	Brain	765.557	914.616	1826.45
10	+/+	P11	Brain	518.699	996.049	2141.38
1	SMNΔ7	P3	Brain	821.399	803.508	993.162
2	SMNΔ7	P3	Brain	749.161	688.513	882.71
3	SMNΔ7	P3	Brain	972.617	479.241	597.249
4	SMNΔ7	P3	Brain	1043.87	523.658	614.047
5	SMNΔ7	P3	Brain	503.628	627.969	824.744
6	SMNΔ7	P3	Brain	618.932	690.487	823.736
7	SMNΔ7	P3	Brain	960.11	929.487	1002.93
8	SMNΔ7	P3	Brain	659.295	726.703	857.823
1	+/+	P3	Brain	602.384	656.806	761.383
2	+/+	P3	Brain	585.696	903.712	1022.4
3	+/+	P3	Brain	807.47	792.088	866.698
4	+/+	P3	Brain	869.684	682.024	723.373
5	+/+	P3	Brain	642.692	610.073	662.225
6	+/+	P3	Brain	461.823	796.784	917.33
7	+/+	P3	Brain	432.231	600.03	731.327
8	+/+	P3	Brain	641.662	669.408	808.507
9	+/+	P3	Brain	653.633	652.593	730.682
10	+/+	P3	Brain	723.799	730.317	861.961
1	SMNΔ7	P6	Brain	966.936	336.626	1023.92
2	SMNΔ7	P6	Brain	906.384	1065.89	2044.33
3	SMNΔ7	P6	Brain	856.269	552.539	1470.43
4	SMNΔ7	P6	Brain	705.907	626.464	1627.42
5	SMNΔ7	P6	Brain	1341.57	591.706	1393.42
6	SMNΔ7	P6	Brain	1245.26	634.304	1192.35
7	SMNΔ7	P6	Brain	1212.36	556.88	1411.88
8	SMNΔ7	P6	Brain	1219.2	440.702	1125.62
9	SMNΔ7	P6	Brain	1001.07	444.764	1115.18
1	+/+	P6	Brain	1451.73	1070.59	1899.28
2	+/+	P6	Brain	815.068	785.632	1130.23
3	+/+	P6	Brain	846.877	878.968	1460.83
4	+/+	P6	Brain	988.913	782.645	1137.79
5	+/+	P6	Brain	983.764	911.9	1366.71
6	+/+	P6	Brain	1064.12	861.664	1245.29
7	+/+	P6	Brain	1141.89	978.728	1458.16
8	+/+	P6	Brain	1054.17	1082.76	1386.64
9	+/+	P6	Brain	853.661	829.319	1203.55
10	+/+	P6	Brain	743.381	464.282	969.497
2	SMNΔ7	P3	Spinal cord	113.669	562.959	31.1834
3	SMNΔ7	P3	Spinal cord	101.778	633.333	102.333
4	SMNΔ7	P3	Spinal cord	119.184	688.299	18.9796
5	SMNΔ7	P3	Spinal cord	79.2473	455.914	12.5269
7	SMNΔ7	P3	Spinal cord	102.577	663.608	29.7423
8	SMNΔ7	P3	Spinal cord	56.3184	703.184	14.0299
1	+/+	P3	Spinal cord	102.623	738.852	19.1803
2	+/+	P3	Spinal cord	189.87	657.013	34.9351
3	+/+	P3	Spinal cord	101.166	959.632	25.2761
4	+/+	P3	Spinal cord	79.8558	534.904	16.25
5	+/+	P3	Spinal cord	140.44	541.04	75.28
6	+/+	P3	Spinal cord	67.087	821.565	14
7	+/+	P3	Spinal cord	80.5	697.591	14.9545
8	+/+	P3	Spinal cord	188.066	1591.82	33.9227
9	+/+	P3	Spinal cord	151.818	814.848	27.8788
10	+/+	P3	Spinal cord	169.769	737.861	29.5954
1	SMNΔ7	P6	Spinal cord	62.6122	455.551	24.3673
2	SMNΔ7	P6	Spinal cord	170.63	509.034	37.6891
3	SMNΔ7	P6	Spinal cord	30.942	406.232	21.413
4	SMNΔ7	P6	Spinal cord	83.5968	451.344	14.1897
5	SMNΔ7	P6	Spinal cord	76.1694	657.621	22.4194
6	SMNΔ7	P6	Spinal cord	33.25	569.792	30.875
7	SMNΔ7	P6	Spinal cord	61.3131	802.929	28.2323
8	SMNΔ7	P6	Spinal cord	67.5841	372.813	22.263
9	SMNΔ7	P6	Spinal cord	73.3559	434.475	22.4746
1	+/+	P6	Spinal cord	84.7529	770.875	24.1065
2	+/+	P6	Spinal cord	112.177	946.895	27.7419
3	+/+	P6	Spinal cord	76.5965	941.509	27.2982
4	+/+	P6	Spinal cord	81.7037	969.333	26.963
5	+/+	P6	Spinal cord	69.7107	1077.4	28.1405
6	+/+	P6	Spinal cord	62.2744	797.04	19.1697
7	+/+	P6	Spinal cord	68.7892	1206.82	26.6368
8	+/+	P6	Spinal cord	90.201	996.683	24.9749
9	+/+	P6	Spinal cord	39.3132	509.258	18.9011
10	+/+	P6	Spinal cord	58.2609	818.652	15.3478
1	SMNΔ7	P11	Spinal cord	317.197	611.943	256.529
2	SMNΔ7	P11	Spinal cord	406.513	575.67	322.414
3	SMNΔ7	P11	Spinal cord	356.107	795.992	237.405
4	SMNΔ7	P11	Spinal cord	764.639	924.335	175.856
8	SMNΔ7	P11	Spinal cord	312.305	893.359	192.969
6	SMNΔ7	P11	Spinal cord	233.077	404.808	252.5
7	SMNΔ7	P11	Spinal cord	276.599	774.074	183.67
8	SMNΔ7	P11	Spinal cord	426.846	1331.38	289.43
9	SMNΔ7	P11	Spinal cord	338.367	1035.92	260.816
10	SMNΔ7	P11	Spinal cord	536.538	995.192	245.769
1	+/+	P11	Spinal cord	174.02	801.144	175.654
2	+/+	P11	Spinal cord	187.736	1159.7	260.243
3	+/+	P11	Spinal cord	823.614	708.916	198.072
4	+/+	P11	Spinal cord	405.78	718.548	225.941
5	+/+	P11	Spinal cord	991.818	821.558	174.156
6	+/+	P11	Spinal cord	424.372	950.628	158.668
7	+/+	P11	Spinal cord	404.529	1235.87	200.906
8	+/+	P11	Spinal cord	408.013	968.429	228.846
9	+/+	P11	Spinal cord	462.963	703.836	246.825
10	+/+	P11	Spinal cord	339.844	772.266	398.633

## Sheet: Suppl Fig 2
				Source data for Supplementary figure 2
N	SMA	Age	TISSUE	5HIAA (fmol/mg tissue)	DOPAC (fmol/mg tissue)	HVA (fmol/mg tissue)	L-DOPA (fmol/mg tissue)	5HIAA / 5HT	DOPAC / DA	DA / L-DOPA
1	SMNΔ7	P11	Brain	486.244	296.545	302.303	129.367	0.896068	0.166418	13.7742
2	SMNΔ7	P11	Brain	435.838	167.973	392.883	188.641	1.00273	0.0782459	11.38
3	SMNΔ7	P11	Brain	744.568	495.418	440.133	126.312	1.0002	0.216282	18.1346
4	SMNΔ7	P11	Brain	907.481	487.287	193.411	191.589	1.08893	0.224805	11.3138
8	SMNΔ7	P11	Brain	674.382	502.006	398.424	154.855	0.824478	0.224162	14.4618
6	SMNΔ7	P11	Brain	1025.7	642.043	472.609	279.174	0.911448	0.239382	9.60723
7	SMNΔ7	P11	Brain	1361.86	852.357	632.776	71.2548	1.22076	0.361163	33.1211
8	SMNΔ7	P11	Brain	775.539	676.371	378.828	72.5898	1.01189	0.286735	32.4958
9	SMNΔ7	P11	Brain	838.941	1181.19	651.229	148.629	0.616004	0.40322	19.7094
10	SMNΔ7	P11	Brain	222.154	307.602	404.146	116.423	0.404037	0.126729	20.8485
1	+/+	P11	Brain	140.345	212.029	366.222	120.611	0.566907	0.130014	13.5213
2	+/+	P11	Brain	219.934	434.301	482.49	137.683	0.594018	0.249501	12.6426
3	+/+	P11	Brain	561.142	412.857	428.123	218.46	0.906169	0.268073	7.04974
4	+/+	P11	Brain	485.436	413.094	334.276	78.1391	0.790431	0.244948	21.5827
5	+/+	P11	Brain	845.46	533.772	578.326	112.126	1.02675	0.328921	14.473
6	+/+	P11	Brain	526.799	541.7	670.255	231.728	0.909562	0.314589	7.43081
7	+/+	P11	Brain	524.331	596.209	468.998	123.097	0.814786	0.322242	15.0303
8	+/+	P11	Brain	420.459	453.128	410.094	73.9801	0.676669	0.232815	26.3084
9	+/+	P11	Brain	664.949	593.661	385.528	83.7048	0.868582	0.325035	21.8202
10	+/+	P11	Brain	420.708	364.646	263.624	144.993	0.811084	0.170285	14.7689
1	SMNΔ7	P3	Brain	470.151	155.536	328.078	101.647	0.572378	0.156607	9.77065
2	SMNΔ7	P3	Brain	352.194	128.954	291.9	93.4315	0.470119	0.146089	9.44767
3	SMNΔ7	P3	Brain	345.202	89.0751	119.874	67.5415	0.354921	0.149142	8.8427
4	SMNΔ7	P3	Brain	225.988	89.9396	129.146	58.5677	0.216491	0.14647	10.4844
5	SMNΔ7	P3	Brain	635.535	132.992	210.357	85.8295	1.26191	0.161253	9.6091
6	SMNΔ7	P3	Brain	747.253	141.476	236.452	92.6845	1.20733	0.171749	8.88753
7	SMNΔ7	P3	Brain	524.139	149.158	308.864	69.8168	0.545916	0.148722	14.3652
8	SMNΔ7	P3	Brain	484.166	126.171	241.002	81.2843	0.734369	0.147082	10.5534
1	+/+	P3	Brain	521.236	142.252	234.349	104.871	0.865289	0.186833	7.26017
2	+/+	P3	Brain	385.664	153.6	309.504	119.04	0.658471	0.150235	8.58871
3	+/+	P3	Brain	287.376	129.046	228.873	87.9748	0.355896	0.148894	9.85167
4	+/+	P3	Brain	448.545	113.675	159.382	75.4181	0.515757	0.157146	9.5915
5	+/+	P3	Brain	468.434	120.799	148.994	80.7462	0.728863	0.182414	8.20132
6	+/+	P3	Brain	544.35	145.154	248.701	109.375	1.1787	0.158236	8.38698
7	+/+	P3	Brain	529.993	123.706	171.742	84.596	1.22618	0.169153	8.64494
8	+/+	P3	Brain	403.662	121.127	183.972	92.8732	0.629088	0.149815	8.70549
9	+/+	P3	Brain	470.415	108.7	150.724	68.1658	0.719692	0.148765	10.7192
10	+/+	P3	Brain	469.9	125.961	234.193	72.4942	0.649213	0.146133	11.8901
1	SMNΔ7	P6	Brain	818.802	163.57	89.1118	93.9397	0.8468	0.159749	10.8997
2	SMNΔ7	P6	Brain	616.088	590.623	390.675	156.221	0.679721	0.288908	13.0861
3	SMNΔ7	P6	Brain	917.052	249.536	158.035	106.278	1.07099	0.169703	13.8356
4	SMNΔ7	P6	Brain	820.461	350.692	208.543	147.125	1.16228	0.215489	11.0615
5	SMNΔ7	P6	Brain	767.068	257.855	137.528	91.1951	0.571768	0.185052	15.2796
6	SMNΔ7	P6	Brain	913.043	216.174	120.043	79.0435	0.733215	0.181301	15.0847
7	SMNΔ7	P6	Brain	741.217	250.068	111.576	86.8227	0.611386	0.177117	16.2616
8	SMNΔ7	P6	Brain	626.42	190.361	111.727	73.9122	0.513796	0.169117	15.2291
9	SMNΔ7	P6	Brain	515.741	190.763	176.334	60.982	0.51519	0.171061	18.287
1	+/+	P6	Brain	352.555	353.924	300.439	114.486	0.242852	0.186347	16.5896
2	+/+	P6	Brain	368.067	196.347	119.3	98.6606	0.451578	0.173723	11.4557
3	+/+	P6	Brain	688.911	283.021	147.552	100.858	0.813472	0.19374	14.484
4	+/+	P6	Brain	456.681	205.762	208.66	82.4937	0.461801	0.180844	13.7925
5	+/+	P6	Brain	328.278	257.698	115.682	105.013	0.333696	0.188554	13.0146
6	+/+	P6	Brain	351.141	227.594	98.2992	99.8636	0.329983	0.182764	12.4699
7	+/+	P6	Brain	521.488	277.607	182.12	107.508	0.456687	0.190381	13.5633
8	+/+	P6	Brain	415.313	251.665	175.779	101.591	0.393972	0.181493	13.6493
9	+/+	P6	Brain	458.807	224.562	117.715	86.6356	0.537458	0.186582	13.8921
10	+/+	P6	Brain	426.852	187.736	105.51	59.5006	0.574204	0.193643	16.2939
2	SMNΔ7	P3	Spinal cord	181.893	18.8757	91.716	0	1.60021	0.605313
3	SMNΔ7	P3	Spinal cord	351.667	53.5556	200	0	3.45524	0.523344
4	SMNΔ7	P3	Spinal cord	206.667	25.1701	190.476	402.993	1.73402	1.32616	0.0470966
5	SMNΔ7	P3	Spinal cord	167.796	25.914	82.7957	326.344	2.11737	2.06867	0.0383855
7	SMNΔ7	P3	Spinal cord	182.629	21.0825	105.155	107.216	1.7804	0.708839	0.277404
8	SMNΔ7	P3	Spinal cord	146.02	17.2139	75.6219	54.1294	2.59276	1.22695	0.259191
1	+/+	P3	Spinal cord	209.262	20.9836	271.148	0	2.03914	1.09402
2	+/+	P3	Spinal cord	126.364	40.7792	158.571	0	0.665527	1.16729
3	+/+	P3	Spinal cord	153.313	49.4479	94.4172	141.472	1.51546	1.95631	0.178664
4	+/+	P3	Spinal cord	168.798	29.3269	61.9231	412.692	2.11379	1.80473	0.0393756
5	+/+	P3	Spinal cord	96.64	43.24	114.4	30.12	0.688123	0.574389	2.49934
6	+/+	P3	Spinal cord	129.304	25.5652	112.652	261.087	1.92741	1.82609	0.053622
7	+/+	P3	Spinal cord	153.909	20.0909	108.773	271.818	1.91191	1.34347	0.0550167
8	+/+	P3	Spinal cord	226.077	61.2155	210.166	671.05	1.20212	1.80456	0.0505516
9	+/+	P3	Spinal cord	94.2929	16.9697	121.768	15.8081	0.621091	0.608696	1.76358
10	+/+	P3	Spinal cord	84.104	18.7861	104.74	16.1272	0.495403	0.634766	1.83513
1	SMNΔ7	P6	Spinal cord	261.837	34.6939	44.1224	257.469	4.18188	1.42379	0.0946417
2	SMNΔ7	P6	Spinal cord	252.311	39.958	102.185	42.9832	1.4787	1.0602	0.876833
3	SMNΔ7	P6	Spinal cord	37.6087	23.3333	41.7391	182.899	1.21546	1.08968	0.117076
4	SMNΔ7	P6	Spinal cord	258.617	30.9486	83.5178	254.506	3.09362	2.18106	0.055754
5	SMNΔ7	P6	Spinal cord	206.895	40.0806	109.96	226.653	2.71625	1.78777	0.0989148
6	SMNΔ7	P6	Spinal cord	21	22.2083	69.25	35.5	0.631579	0.719298	0.869718
7	SMNΔ7	P6	Spinal cord	219.747	28.2323	160.202	34.2424	3.58402	1	0.824484
8	SMNΔ7	P6	Spinal cord	212.63	25.6575	56.2691	196.697	3.14615	1.15247	0.113184
9	SMNΔ7	P6	Spinal cord	190.678	40.678	65.7288	248.102	2.59935	1.80995	0.0905861
1	+/+	P6	Spinal cord	131.445	42.6616	45.3232	230.266	1.55092	1.76972	0.10469
2	+/+	P6	Spinal cord	112.702	27.3387	94.7581	216.21	1.00467	0.985465	0.12831
3	+/+	P6	Spinal cord	157.158	24.5614	76.1404	195.123	2.05176	0.899743	0.139903
4	+/+	P6	Spinal cord	138.815	27.3704	98.5926	203.333	1.699	1.01511	0.132605
5	+/+	P6	Spinal cord	188.14	37.6446	121.529	292.397	2.69887	1.33774	0.0962408
6	+/+	P6	Spinal cord	129.964	32.7076	66.3538	227.256	2.08696	1.70621	0.0843527
7	+/+	P6	Spinal cord	183.587	34.6188	97.8475	290.673	2.66884	1.29966	0.0916384
8	+/+	P6	Spinal cord	131.508	36.5327	121.809	301.809	1.45794	1.46278	0.0827506
9	+/+	P6	Spinal cord	74.3407	23.1868	55.522	57.0879	1.89099	1.22674	0.331088
10	+/+	P6	Spinal cord	111	40.3478	64.4348	278.87	1.90522	2.6289	0.0550359
1	SMNΔ7	P11	Spinal cord	891.72	54.4586	242.197	721.975	2.81124	0.212291	0.355315
2	SMNΔ7	P11	Spinal cord	1318.2	74.5211	273.946	835.441	3.2427	0.231135	0.385921
3	SMNΔ7	P11	Spinal cord	1349.05	75.1908	255.916	568.13	3.78832	0.31672	0.41787
4	SMNΔ7	P11	Spinal cord	1225.48	131.179	416.35	844.487	1.60269	0.745946	0.20824
8	SMNΔ7	P11	Spinal cord	2693.36	91.2109	232.422	521.875	8.62414	0.472672	0.36976
6	SMNΔ7	P11	Spinal cord	2715.58	175.192	234.808	490.385	11.651	0.693831	0.514902
7	SMNΔ7	P11	Spinal cord	1616.16	44.9495	233.67	959.259	5.84297	0.24473	0.191471
8	SMNΔ7	P11	Spinal cord	1783.05	127.685	355.034	925.336	4.17728	0.441159	0.312783
9	SMNΔ7	P11	Spinal cord	3574.69	99.5918	272.857	947.755	10.5645	0.381847	0.275194
10	SMNΔ7	P11	Spinal cord	2077.88	103.654	487.115	871.538	3.87276	0.421753	0.281995
1	+/+	P11	Spinal cord	536.601	52.6144	225.49	955.556	3.08357	0.299535	0.183824
2	+/+	P11	Spinal cord	567.655	67.3854	273.181	941.509	3.02369	0.258933	0.27641
3	+/+	P11	Spinal cord	642.53	44.2169	171.446	837.59	0.780135	0.223236	0.236479
4	+/+	P11	Spinal cord	426.478	39.5161	287.903	731.183	1.05101	0.174896	0.309007
5	+/+	P11	Spinal cord	652.597	56.4935	221.818	757.792	0.657981	0.324385	0.22982
6	+/+	P11	Spinal cord	817.714	80.9045	137.186	739.698	1.92688	0.509897	0.214504
7	+/+	P11	Spinal cord	1348.19	101.63	241.667	1010.87	3.33274	0.505861	0.198746
8	+/+	P11	Spinal cord	328.045	97.9167	381.25	729.327	0.804006	0.427871	0.313777
9	+/+	P11	Spinal cord	591.138	45.5026	232.275	611.376	1.27686	0.184352	0.403721
10	+/+	P11	Spinal cord	567.187	61.7188	274.023	894.336	1.66897	0.154826	0.445731
