# Supplementary material for: SMN deficiency perturbs monoamine neurotransmitter metabolism in spinal muscular atrophy
Source: Commun Biol. 2023 Nov 13;6:1155. doi: 10.1038/s42003-023-05543-1 (PMC10643621; doi:10.1038/s42003-023-05543-1)
Supplement: Supplementary file 5 — Supplementary Data 2 [file 42003_2023_5543_MOESM5_ESM.xlsx]

## Sheet: Fig 5_WB Brain P3-6-11
		Source data for Figure 5
Brain	P3			P6				P11
TH	WT	SMND7		TH	WT	SMND7		TH	WT	SMND7
	0.88	1.3			0.49	1.24			1.53	0.963
	1.15	1.45			1.17	1.59			1.036	0.826
	0.77	0.8			1.3	0.96			0.646	0.906
	0.89	0.74			0.98	0.8			0.513	1.409
		1.2				0.48			1.149	0.678
									0.806	0.608
									1.116	1.108
									0.963	1.566
									1.297	1.181
									1.081	1.348
									0.941	0.721
									0.997	0.978
									0.81	1.078
										1.232
Brain	P3			P6				P11
pTH	WT	SMND7		pTH	WT	SMND7		pTH	WT	SMND7
	1.01	1.12			0.61	1.05			0.696	1.222
	0.51	0.51			0.73	1.59			0.568	1.215
	0.83	1.41			0.72	0.46			0.693	1.139
	1.32	1.14			1.03	1.11			1.292	1.111
		1.15				1.33				1.291
Brain	P3			P6				P11
DbH	WT	SMND7		DbH	WT	SMND7		DbH	WT	SMND7
	1.28	0.86			1.18	0.77			1.136	0.545
	0.83	0.43			0.82	0.92			1.162	0.637
	1.55	0.68			1.21	0.54			1.19	0.67
	1.04	1.23			0.97	0.45			2.052	1.288
		1.73								0.55
Brain	P3			P6				P11
TPH2	WT	SMND7		TPH2	WT	SMND7		TPH2	WT	SMND7
	0.65	1.49			1.3	2.65			0.492	1.38
	1.61	2.03			2.25	3.86			1.561	1.11
	1.99	1.72			2.77	2.87			0.903	0.796
	1.5	0.57			3.7				0.673	1.338
										1.069
Brain	P3			P6				P11
AADC	WT	SMND7		AADC	WT	SMND7		AADC	WT	SMND7
	0.83	0.85			0.85	1.34			0.518	1.023
	1.31	0.9			1.26	1.48			1.21	1.261
	0.72	0.87			1.12	0.86			1.205	0.896
	1.22	1.14			0.9	0.82			1.233	0.525
		1.35				0.33			0.891	0.978
									2.632	0.935
									0.896	0.329
									1.2	0.553
									1.131	0.796
									1.372	0.694
									1.224	0.56
									1.005	0.812
									1.534	0.65
										0.72
Brain	P3			P6				P11
MAOA	WT	SMND7		MAOA	WT	SMND7		MAOA	WT	SMND7
	0.29	0.98			0.05	0.69			0.786	2.608
	0.36	0.68			0.89	1.17			0.38	0.46
	1.01	1.22			1.56	1.25			0.281	1.19
	1.61	2.07			1.89	1.39			0.471	1.855
		0.71				0.49			0.573	0.774
									0.977	1.863
									0.622	1.135
									1.235	0.943
										1.102
										1.259

## Sheet: Fig 6_mRNA Brain SMA-SOD
		Source data for Figure 6
SMA Brain	P11
TH	WT	SMND7		DbH	WT	SMND7		TPH2	WT	SMND7		AADC	WT	SMND7
	1	2.87			1	0.35			1	0.327			1	0.586
	1.427	1.336			1.817	0.643			0.436	0.935			1.63	0.725
	2.089	0.103			0.361	0.501			1.164	0.233			0.838	0.253
	1.282	0.638			1.18	0.586			1.097	0.422			1.31	0.504
	1.47	0.634			1.194	0.53			0.909	0.489			1.399	0.642
	3.292	0.59			0.931	0.352			0.32	0.151			1.394	0.317
	2.202	1.792			0.937	0.848			1.305	1.084			1.778	1.762
		1.074			1.308	0.324				0.179			3.061	0.567
		1.143				0.16				0.296				1.123
		2.762				0.857				0.957				2.278
SOD Brain	P120
TH	WT	SOD1		DbH	WT	SOD1		TPH2	WT	SOD1		AADC	WT	SOD1
	1	0.906			2.742	0.79			4.001	1.142			1	2.103
	1.067	1.476			1	1.395			1	0.752			1.001	0.992
	0.631	1.017			1.296	1.122			0.728	0.768			0.903	1.263
	1.155	1.418			0.32	0.972			0.137	0.486			1.34	0.991
	1.149	0.392			1.55	0.108			0.264	0.554			1.302	1.484
		0.858			1.034	0.837			1.008	0.359				2.942

## Sheet: Fig 7_Immuno 
		Source data for Figure 7
SN
AADC	WT	SMND7		TH	WT	SMND7		AADC/TH	WT	SMND7
	210.857	184.857			130.8	140			208.714	179.143
	212.429	214			128.2	126.2			212.429	213.571
	234.571	203.429			142.4	138			231.143	201.286
	247.714	203.429			168.8	126.2			246.714	202.714
	238.143	201.143			153.8	134.8			238.143	199.429
		156.286			140	137.6				156.286
					144
VTA
AADC	WT	SMND7		TH	WT	SMND7		AADC/TH	WT	SMND7
	138.714	103.429			215.5	291.25			133.571	100.143
	206.857	138.143			236.5	184.5			203.571	130.286
	105.143	89.5714			239.25	197			99.8571	88
	218	173.286			262.5	245.75			211.714	168
	161	134.714			307.5	221.5			161	133.714
	208.143	67.4286			220.25	221.25			208.143	67.4286
					177.5
LC
DbH	WT	SMND7		TH	WT	SMND7		DbH/TH	WT	SMND7
	95.3333	23.6667			92.6667	58.3333			92.6667	23
	65.3333	25.6667			65	57			65	25.6667
	78.6667	28.3333			77.6667	50.6667			74	27.6667
	62.6667	9.66667			58	24			57.3333	9.66667
Raphe Nuclei
AADC	WT	SMND7		TPH2	WT	SMND7		AADC/TPH2	WT	SMND7
	27	25			33	33			24	20
	30	18			32	23			25	14
	36	20			34	28			29	16
	37	20			33	30			29	17
	40	21			34	40			31	21
	33	16			33	26			30	14

## Sheet: S3_WB Brain P3-6-11 MAOB-COMT
			Source data for Supplementary Figure 3
Brain	P3			P6				P11
MAOB	WT	SMND7		MAOB	WT	SMND7		MAOB	WT	SMND7
	1.18	0.82			1.6	2.61			1.415	0.696
	2.5	1.86			3.63	1.99			0.998	1.161
	2.48	2.84			1.58	3.1			1.287	0.824
		3.04			2.2	5.01			0.66	0.684
									0.269	0.461
									0.116	1.419
									1.846	1.013
									0.987	1.444
										2.287
										0.789
Brain	P3			P6				P11
COMT	WT	SMND7		COMT	WT	SMND7		COMT	WT	SMND7
	0.92	1.24			0.57	1.13			0.978	0.685
	1.19	0.77			0.83	1.7			1.085	0.909
	1.06	1.13			1.75	1.28			0.977	1.123
		1.48			1.99	0.36			0.817	0.841
		2.15				0.57			0.664	1.353
									0.799	0.989
									1.715	0.81
									1.255	1.388
										1.193
										1.211

## Sheet: S4_WB PaH P3-6-11 
			Source data for Supplementary Figure 4
Brain	P3			P6				P11
PaH	WT	SMND7		PaH	WT	SMND7		PaH	WT	SMND7
	2.84	3.57			1.67	2.2			1.304	0.961
	3.6	3.28			2.04	1.48			1.158	1.106
	3.05	2.65			1.95	2			1.008	1.004
	1.46	2.09			1.95				0.991	1.144
					2.03				0.339	0.353
									0.842	0.933
									0.836	0.978
									0.913	1.976
									1.272	1.114
Spinal Cord	P3			P6				P11
PaH	WT	SMND7		PaH	WT	SMND7		PaH	WT	SMND7
	2.24	1.76			1.67	2.2			0.787	0.797
	1.98	1.43			2.04	1.48			0.573	0.903
	1.91	1.09			1.95	2			1.136	1.39
	0.76	1.42			1.95				1.234	0.819
					2.03				1.792	1.431
									0.774	1.872
									0.765	0.739
									0.977	1.131
									0.956	0.783

## Sheet: S5_WB Spinal Cord P3-6-11
			Source data for Supplementary Figure 5
Spinal Cord	P3			P6				P11
TH	WT	SMND7		TH	WT	SMND7		TH	WT	SMND7
	0.4	0.32			1.09	1.11			0.907	0.68
	0.89	0.69			1.42	1.2			0.91	0.805
	0.91	1.35			0.85	1.01			0.958	1.167
	1.48	1.7			1.09	0.51			1.147	1.168
		3.29				0.88			1.725
Spinal Cord	P3			P6				P11
pTH	WT	SMND7		pTH	WT	SMND7		pTH	WT	SMND7
	2.53	2.61			0.57	0.87			0.308	1.069
	0.66	1.13			1.01	0.98			1.114	0.816
	1.04	1.54			0.77	1.05			1.386	1.088
	0.73	0.29			1	1.76			1.719	0.803
		0.67				1.38				0.711
Spinal Cord	P3			P6				P11
DbH	WT	SMND7		DbH	WT	SMND7		DbH	WT	SMND7
	1.97	0.85			0.48	0.71			0.379	1.301
	0.62	2.17			0.77	1.38			0.735	1.661
	1.44	0.76			1.6	0.97			0.645	0.628
	0.55	0.89			1.77	1.84			2.293	1.107
		1.21				1.23			0.805
Spinal Cord	P3			P6				P11
TPH2	WT	SMND7		TPH2	WT	SMND7		TPH2	WT	SMND7
	2.33	2.17			1.28	1.03			0.258	1.018
	1.14	1.43			2.98	1.92			1.153	1.706
	1.9	0.73			1.94	1.96			2.866	1.585
	1.79	1.18			1.33				0.901	0.513
					1.81					0.43
Spinal Cord	P3			P6				P11
AADC	WT	SMND7		AADC	WT	SMND7		AADC	WT	SMND7
	0.63	0.81			0.84	0.96			1.022	1.066
	0.98	0.74			1.09	1.23			1.107	0.997
	1.72	1.17			0.8	1.18			1.007	0.737
	0.99	0.85			0.89	0.95			0.758	1.178
		1.23				1.1			1.13	1.089
									0.948	0.925
									1.113	0.966
									0.891	1.356
									0.506	1.115
									1.448	0.72
									1.512	0.801
									0.799	0.517
									1.917	1.376
										0.366
Spinal Cord	P3			P6				P11
MAOA	WT	SMND7		MAOA	WT	SMND7		MAOA	WT	SMND7
	1.32	0.77			0.9	1.17			1.52	0.767
	0.98	1			0.78	0.86			0.839	0.938
	1.36	0.98			1.24	1.15			0.994	0.897
	0.76	1.06			0.04	1.04			1.127	1.008
		0.88				1.36			1.166	1.277
									1.078	0.663
									0.909	0.739
									0.679	2.113
										0.565
										0.857
Spinal Cord	P3			P6				P11
MAOB	WT	SMND7		MAOB	WT	SMND7		MAOB	WT	SMND7
	0.84	0.95			2.5	0.92			1.159	0.528
	0.8	1.17			1.11	1.1			2.221	0.87
	1.27	0.94			0.32	1.45			2.254	0.558
	1.55	0.52			0.69	0.62			0.685	0.433
		0.84				0.75			0.355	0.618
									0.586	0.635
									0.505	1.688
									1.707	1.65
										1.241
										0.714
Spinal Cord	P3			P6				P11
COMT	WT	SMND7		COMT	WT	SMND7		COMT	WT	SMND7
	1.08	0.64			1.42	1.57			0.643	0.764
	1.1	1.05			1.51	1.29			1.382	1.15
	1.39	1.35			0.85	0.86			1.223	0.855
	0.78	1.31			1.13	0.64			1.603	0.509
		0.64							0.918	1.099
									1.815	0.765
									0.801	0.926
									0.827	0.828
										1.017
										0.812

## Sheet: S6 mRNA P3
			Source data for Supplementary Figure 6
SMA Brain	P3
TH	WT	SMND7		DbH	WT	SMND7		TPH2	WT	SMND7		AADC	WT	SMND7
	1	0.687			1	0.81			0.934	0.817			2.656	1.352
	0.763	1.119			0.351	0.267			1	1.021			1	0.904
	0.422	1.453			0.337	0.475			0.739	0.517			1.068	2.061
	0.422	1.116			0.313	0.443			0.509	0.798			1.032	1.393
	0.334	0.846			0.09	0.406			0.555	0.727			0.835	1.261
		0.458				0.243			0.232	0.827			0.462	0.945

## Sheet: S7_mRNA SMA-SOD
			Source data for Supplementary Figure 7
SMA Brain	P11
MAOA	WT	SMND7		MAOB	WT	SMND7		COMT	WT	SMND7
	0.587	0.25			1	0.706			1	0.469
	1.858	0.623			1.417	1.574			1.29	0.86
	1	0.711			2.057	1.174			0.929	2.089
	1.331	0.161			1.714	0.872			1.553	0.785
	2.918	0.344			2.673	0.65			1.354	0.846
	3.194	0.4			6.342	1.709			1.283	1.571
	1	1.404			2.151	2.229
		0.654				1.429
		0.578				1.474
		1.352				2.661
SOD Brain	P120
MAOA	WT	SOD1		COMT	WT	SOD1
	0.6	0.527			0.599	0.587
	1	0.917			1	0.848
	0.785	0.348			0.783	0.422
	0.496	0.329			0.545	0.303
	0.595	0.533			0.688	0.416
	0.701	0.473			0.621	0.433
