# Supplementary material for: SMN deficiency perturbs monoamine neurotransmitter metabolism in spinal muscular atrophy
Source: Commun Biol. 2023 Nov 13;6:1155. doi: 10.1038/s42003-023-05543-1 (PMC10643621; doi:10.1038/s42003-023-05543-1)
Supplement: Supplementary file 6 — Supplementary Data 3 [file 42003_2023_5543_MOESM6_ESM.xlsx]

## Sheet: Figure 9
		Source data for Figure 9
Patient ID	Nusinersen	Age (years)	CHOP-INTEND	HFMSE	SMA	NE (nM)
AtNa	T0	2.4	1	-	1	4.514
DaGi	T0	0.1	9	-	1	13.28
DBV	T0	2.9	5	-	1	9.254
DFG	T0	4.9	12	-	1	0
DLG	T0	3.1	17	-	1	0.65
DM	T0	5.7	0	-	1	1.546
DNS	T0	1.4	52	-	1	0.994
KMA	T0	3.4	0	-	1	15.8
SaMa	T0	2	14	-	1	9.84
ScNo	T0	4.7	17	-	1	10.88
ShSo	T0	3.6	6	-	1	14.98
VSEM	T0	0.3	27	-	1	16.64
AtNa	T1	2.6	1	-	1	14.918
DaGi	T1	0.2	16	-	1	44
DBV	T1	3.1	-	-	1	19.75
DFG	T1	5	12	-	1	2.738
DLG	T1	3.2	18	-	1	13.492
DM	T1	5.9	0	-	1	11.512
DNS	T1	1.5	64	-	1	8.98
KMA	T1	3.5	0	-	1	18.3
SaMa	T1	2.2	24	-	1	13.806
ScNo	T1	4.8	16	-	1	13.88
ShSo	T1	3.7	6	-	1	14.8
VSEM	T1	0.4	28	-	1	13.94
AtNa	T2	3.2	1	-	1	40.48
DBV	T2	3.8	10	-	1	11.474
DFG	T2	5.7	13	-	1	1.236
DLG	T2	3.9	18	-	1	6.34
DM	T2	6.5	0	-	1	56.782
DNS	T2	2.2	64	-	1	3.29
SaMa	T2	3.6	24	-	1	24.314
ScNo	T2	5.5	18	-	1	12.49
ShSo	T2	4.2	8	-	1	15.44
VSEM	T2	1.2	41	-	1	27.22
ALJS	T0	2.3	-	9	2	14.8
BaDe	T0	13.3	-	4	2	10.42
CuL	T0	13	-	8	2	8.28
DA	T0	12.5	-	2	2	7.47
IM	T0	11.7	-	8	2	10.74
LE	T0	1.4	-	16	2	4.836
LN	T0	4.8	-	13	2	30.74
MaSa	T0	1.2	-	41	2	8.72
RL	T0	1.6	-	33	2	6.68
SeIa	T0	3.1	-	2	2	19.2
ALJS	T1	2.4	-	15	2	18.14
CuL	T1	13.1	-	8	2	8.66
DA	T1	12.7	-	2	2	4.94
IM	T1	11.9	-	7	2	4.96
LE	T1	1.6	-	23	2	15.292
SeIa	T1	3.2	-	5	2	16.74
ALJS	T2	3.1	-	17	2	5.876
BaDe	T2	13.8	-	4	2	10.84
CuL	T2	13.9	-	8	2	7.76
DA	T2	13.3	-	2	2	2.25
IM	T2	12.6	-	9	2	33.24
LE	T2	2.1	-	23	2	10.764
LN	T2	5.3	-	15	2	37.3
MaSa	T2	2	-	57	2	7.46
RL	T2	2.1	-	45	2	9.56
SeIa	T2	3.9	-	10	2	17.48
BeCa	T0	12.2	-	56	3	41.1
DAL	T0	13	-	15	3	2.56
DEM	T0	12.6	-	61	3	2
DGA	T0	3.2	-	36	3	9.396
GE	T0	9	-	55	3	17.24
GK	T0	14.4	-	45	3	15.8
KA	T0	17.9	-	62	3	62.66
MF	T0	15.5	-	55	3	17.838
PG	T0	3.2	-	26	3	8.37
RM	T0	2.2	-	39	3	4.34
SS	T0	17.9	-	31	3	2.822
BeCa	T1	12.3	-	56	3	21.2
DAL	T1	13.2	-	17	3	20.78
DEM	T1	12.7	-	62	3	3.28
DGA	T1	3.3	-	36	3	4.41
GE	T1	9.1	-	-	3	18.14
GK	T1	14.4	-	-	3	13.08
KA	T1	18	-	62	3	15.74
MF	T1	15.7	-	55	3	2.808
PG	T1	3.4	-	26	3	4.34
RM	T1	2.4	-	39	3	20.02
SS	T1	18.1	-	31	3	1.796
BeCa	T2	12.7	-	54	3	18.3
DAL	T2	13.8	-	14	3	10.6
DEM	T2	13.4	-	62	3	19.8
DGA	T2	4	-	48	3	7.496
GE	T2	9.5	-	53	3	17.38
GK	T2	14.9	-	31	3	10.28
KA	T2	18.8	-	59	3	14.9
MF	T2	16.3	-	56	3	3.452
PG	T2	4.1	-	29	3	20.982
RM	T2	3.1	-	40	3	4.92
SS	T2	18.7	-	23	3	2.582

## Sheet: Suppl fig 8
		Source data for Suppl fig 8
Patient ID	Treat	Age (years)	CHOP-INTEND	HFMSE	SMA	5HT (nM)	5HIAA (nM)
AtNa	T0	2.4	1	-	1	165.59	292.1
DaGi	T0	0.1	9	-	1	99.78	142.38
DBV	T0	2.9	5	-	1	84.384	122.94
DFG	T0	4.9	12	-	1	45.762	263.52
DLG	T0	3.1	17	-	1	189.042	446.74
DM	T0	5.7	0	-	1	239.088	747.436
DNS	T0	1.4	52	-	1	251.018	556.516
KMA	T0	3.4	0	-	1	184.34	109.22
SaMa	T0	2	14	-	1	86.198	131.29
ScNo	T0	4.7	17	-	1	215.876	203.74
ShSo	T0	3.6	6	-	1	215.7	287.88
VSEM	T0	0.3	27	-	1	223.2	218.08
AtNa	T1	2.6	1	-	1	232.274	255.14
DaGi	T1	0.2	16	-	1	98.46	137.5
DBV	T1	3.1	-	-	1	131.686	189.94
DFG	T1	5	12	-	1	188.744	524.1
DLG	T1	3.2	18	-	1	140.866	1010.66
DM	T1	5.9	0	-	1	209.89	840.024
DNS	T1	1.5	64	-	1	243.57	546.684
KMA	T1	3.5	0	-	1	214.02	236.72
SaMa	T1	2.2	24	-	1	94.588	143.35
ScNo	T1	4.8	16	-	1	163.166	228.724
ShSo	T1	3.7	6	-	1	164.12	183.48
VSEM	T1	0.4	28	-	1	163.62	257.06
AtNa	T2	3.2	1	-	1	128.974	133.722
DBV	T2	3.8	10	-	1	51.82	74.2
DFG	T2	5.7	13	-	1	40.266	93.05
DLG	T2	3.9	18	-	1	178.38	432.778
DM	T2	6.5	0	-	1	269.03	1014.31
DNS	T2	2.2	64	-	1	214.03	420.656
SaMa	T2	3.6	24	-	1	194.76	305.406
ScNo	T2	5.5	18	-	1	192.086	195.822
ShSo	T2	4.2	8	-	1	190.02	221.92
VSEM	T2	1.2	41	-	1	185.64	266.88
ALJS	T0	2.3	-	9	2	102.668	130.686
BaDe	T0	13.3	-	4	2	209.06	347.46
CuL	T0	13	-	8	2	165.52	163.54
DA	T0	12.5	-	2	2	118.39	181.298
IM	T0	11.7	-	8	2	205.32	294.8
LE	T0	1.4	-	16	2	61.534	73.658
LN	T0	4.8	-	13	2	224.88	240.66
MaSa	T0	1.2	-	41	2	189.48	185.38
RL	T0	1.6	-	33	2	206.64	231.8
SeIa	T0	3.1	-	2	2	151.7	186.76
ALJS	T1	2.4	-	15	2	103.374	125.644
CuL	T1	13.1	-	8	2	178.1	174.98
DA	T1	12.7	-	2	2	163.342	276.912
IM	T1	11.9	-	7	2	186.18	146.44
LE	T1	1.6	-	23	2	136.074	163.754
SeIa	T1	3.2	-	5	2	130.16	238.32
ALJS	T2	3.1	-	17	2	122.478	132.016
BaDe	T2	13.8	-	4	2	204	312.08
CuL	T2	13.9	-	8	2	215.3	268.88
DA	T2	13.3	-	2	2	138.344	163.13
IM	T2	12.6	-	9	2	179.24	290.9
LE	T2	2.1	-	23	2	97.182	118.938
LN	T2	5.3	-	15	2	191.58	238.36
MaSa	T2	2	-	57	2	36.3	36.64
RL	T2	2.1	-	45	2	206.16	283.24
SeIa	T2	3.9	-	10	2	198.18	313.48
BeCa	T0	12.2	-	56	3	164.52	182.1
DAL	T0	13	-	15	3	281.538	103.584
DEM	T0	12.6	-	61	3	133.064	21.978
DGA	T0	3.2	-	36	3	156.07	184.914
GE	T0	9	-	55	3	113.58	225.96
GK	T0	14.4	-	45	3	192.82	244.38
KA	T0	17.9	-	62	3	177.42	244.26
MF	T0	15.5	-	55	3	51.32	55.086
PG	T0	3.2	-	26	3	172.64	185.5
RM	T0	2.2	-	39	3	298.422	287.864
SS	T0	17.9	-	31	3	52.696	86.456
BeCa	T1	12.3	-	56	3	213.02	220.68
DAL	T1	13.2	-	17	3	110.05	145.89
DEM	T1	12.7	-	62	3	64.898	73.036
DGA	T1	3.3	-	36	3	185.062	265.528
GE	T1	9.1	-	-	3	186.56	165.1
GK	T1	14.4	-	-	3	186.16	233.62
KA	T1	18	-	62	3	229.02	171.26
MF	T1	15.7	-	55	3	42.52	55.58
PG	T1	3.4	-	26	3	102.534	117.68
RM	T1	2.4	-	39	3	178.9	213.72
SS	T1	18.1	-	31	3	124.3	122.66
BeCa	T2	12.7	-	54	3	142.64	172.28
DAL	T2	13.8	-	14	3	103.852	90.772
DEM	T2	13.4	-	62	3	271.878	247.778
DGA	T2	4	-	48	3	120.518	126.206
GE	T2	9.5	-	53	3	180.54	157.04
GK	T2	14.9	-	31	3	217.68	335.72
KA	T2	18.8	-	59	3	134.26	72.84
MF	T2	16.3	-	56	3	34.56	30.86
PG	T2	4.1	-	29	3	208.24	223.66
RM	T2	3.1	-	40	3	135.178	86.086
SS	T2	18.7	-	23	3	148.59	223.744
